# Supplementary material for: Analysis of the Subculture Effect on the Auricularia heimuer Strain ‘HWS1908’ Based on Transcriptome
Source: J Fungi (Basel). 2026 Jun 15;12(6):437. doi: 10.3390/jof12060437 (PMC13301363; doi:10.3390/jof12060437)
Supplement: Supplementary file 1 [file jof-12-00437-s001.zip]

Archive with 1 entries (1 files):
- jof-4347223-supplementary.pdf
